# Supplementary material for: Stress hormones or general well-being are not altered in immune-deficient mice lacking either T- and B- lymphocytes or Interferon gamma signaling if kept under specific pathogen free housing conditions
Source: PLoS One. 2020 Sep 30;15(9):e0239231. doi: 10.1371/journal.pone.0239231 (PMC7526874; doi:10.1371/journal.pone.0239231)
Supplement: S5 Table — Excel spreadsheets with primary data of this study. (XLSX) [file pone.0239231.s011.xlsx]

## Sheet: Figure 1 A
										Rag mice
										female
						he									ho
		Mouse 1	Mouse 2	Mouse 3	Mouse 4	Mouse 5	Mouse 6	Mouse 7	Mouse 8		Mouse 9	Mouse 10	Mouse 11	Mouse 12	Mouse 13	Mouse 14	Mouse 15	Mouse 16	Mouse 17	Mouse 18	Mouse 19
	0	16.5	16	16	16.5	18.2	18.4	15.2	16.3		19.1	19.7	18.9	14.6	16.6	16.7	18.3	17.3	19.1	19.6	18.6
	1
	2
	3
	4
	5										19.6	19.2	19.2
	6	16.7	16.8	16.7	16.6	18.1	18.6	15.6	16.9					15.6	17.3	18.1	18.4	17.3
	7																		19.1	20.4	19.6
	8
	9
	10
	11
	12										21.1	20	20.7
	13	18.5	18.4	18.2	18.5	19.8	19	15.5	18.7					17.1	17.7	19	19.4	17.5
	14																		19.3	20.2	20.2
	15
	16
	17
	18
	19										21.2	20.7	21.1
	20	19.7	19.6	19.6	19.2	21.3	20.2	16	18.6					18.9	19.2	19.8	21	16
	21																		20.4	21.3	21.6
	22
	23
	24
	25
	26										22.4	21.5	21
	27	20.9	20.1	20.1	20	22.4	20.8	17.2	19					19	19.5	19.9	21.1	19.6
	28																		20.8	21.6	22.1
	29
	30
	31
	32
	33										23.7	22.1	22.2
	34	21.2	20.7	20.7	21	22.2	22	18.1	20.3					19.4	20.3	20.4	21.8	20.5
	35																		21.5	22.2	23
	36
	37
	38
	39
	40										24.6	22.9	23
	41	20.2	21.4	21.3	21	22.6	22.1	18.1	21.6					20	20.3	20.6	22.6	20.6
	42																		22.3	23.4	22.9
	43
	44
	45
	46
	47										24.3	22.7	23.2
	48	20.9	22.2	22.7	21.8	23.9	23.2	19.1	21.9					21.1	23.3	21.7	22	21.7
	49
	50																		21.9	22.5	22.5
	51
	52
	53
	54										24.4	23.6	24.5
	55	21.3	22.8	23.3	22.5	24.7	23.1	18.9	22.7					20.3	22.2	22.2	22.6	22.2
	56																		21.9	22.1	22.3
	57
	58
	59
	60
	61										25	24.1	24.4
	62	22.6	23.1	23.9	22.3	24.6	23.2	19.3	22.5					20.8	22	22.8	22.7	19.5
	63																		22.8	23	24
	64
	65
	66
	67
	68										26.3	24.1	24.4
	69	22.9	23.4	23.8	22.5	24.9	25.4	21.2	23					22	22.7	23	23.2	21.4
	70																		21.9	23.6	24.2
	71
	72
	73
	74
	75										25.9	23.8	25.2
	76
	77	22.1	25.1	24.5	22.2	25	24.9	19.3	23.3					21.4	23	23.2	22.5	20.9	22.9	23.6	25
	78
	79
	80
	81
	82
	83	23.5	24.2	24.1	23.1	25.8	23.7	20.5	23.5		25.3	24.4	25.5	20.9	24.2	23.3	23.1	22.7
	84																		24.6	24.6	25.3
	85
	86
	87
	88
	89										26.1	24.2	25.3
	90	23.9	24.2	24.2	23.8	26.4	24.2	20.8	23.4					21.9	23.4	23.5	22.9	23
	91																		23.6	24.6	24.6
	92
	93
	94
	95
	96										26.6	24.2	25
	97	23.5	24.2	23.6	22.8	25.6	23.7	20	23.3					22.3	23	23.4	22.8	22.8
	98																		23.3	24.8	25.7
	99
	100
	101
	102
	103										25.7	24.3	25.4
	104	24.2	24.7	24	24.9	25.5	24	21.1	24.7					22.4	23.4	23.3	22.8	22.3
	105
	106																		24.3	24.8	25.7
	107
	108
	109
	110										25.5	23.9	25.1
	111	24.6	23.9	24.5	23.3	26.6	24.4	21.4	24.8					23.1	23.4	23.9	24.4	23.1
	112
	113
	114
	115																		24.8	25.9	26.1
	116
	117										28.2	25.1	25.7
	118	24.7	24.7	24.8	23.6	26.2	24.5	21.6	24.3					21.9	23.4	23.7	23.1	23.8
	119																		25.1	25.9	27.2
	120
	121
	122
	123
	124										27	24.7	27.6
	125	24.7	25.8	24.9	24.4	27.4	24.9	21.5	24.9					23.4	23.6	22.4	23.5	24
	126																		25.5	24.7	25.3
	127
	128
	129
	130
	131										27.1	25.3	26.7
	132
	133	25	26	25.8	25.9	26.6	25.4	21.4	25.4					22.7	25.7	24.2	24.1	24	25.1	25.5	26.3
	134
	135
	136
	137
	138
	139										27.3	25.6	26.4
	140																		23.9	25.7	26.4
	141
	142	26.4	25.7	27.6	24.3	27.2	24.8	22.6	24.8					22.5	24.7	24.9	24.8	24.5
	143
	144
	145
	146	25.3	25.3	26.9	24.1	27.2	24.9	23.6	24.5					23.8	24.7	24.8	25.5	24.8
	147																		24.2	25.8	26.8
	148										27.8	26.4	27.5
	149
	150
	151
	152										28.2	26.3	26.6
	153	24.6	26.3	25.3	24.3	27.4	26.2	20.8	24.6					24.7	24.5	25.3	23.9	23.4
	154																		25.7	25.6	26.7
	155
	156
	157
	158
	159										27	25.4	27.2
	160	25.7	25.5	26	26.4	29.1	25.7	21.8	24.8					22.8	24.7	25.7	25.9	25
	161																		25.5	25.6	28.4
	162
	163
	164
	165
	166										28.3	26.1	26.8
	167	20.7	25.9	26.5	24.7	28.1	25.6	22.9	25.5					23.7	25.1	25.3	24.8	26
	168																		25.1	26.5	27.8
	169
	170
	171
	172
	173										27.8	25.7	27.2
	174	27.6	25.8	26.6	24.2	27.6	27.5	21.5	25.5					23.3	25.3	25.6	24.5	24.8
	175																		25.6	26.8	27
	176
	177
	178
	179
	180										28.2	25.8	27.4
	181	27.2	27.2	26.4	25.4	28.8	25.4	21.8	24.5					22.8	25.1	25.5	25.3	24.8
	182																		25.7	26.3	27
	183
	184
	185
	186
	187										28.9	26.1	27.7
	188	25.7	26.4	26.8	25.2	28	26.3	22.5	25.3					23.4	25.2	25.5	25.3	25.1
	189																		26.7	27.2	27.4
	190
	191
	192
	193
	194										28	26.7	28.4
	195	26.4	26.5	27	26.3	27.6	27.7	23.6	25.4					24.4	25.1	25.5	25.3	25.3
	196																		25.7	26.8	27.6
	197
	198
	199
	200
	201										28.3	26.9	28.2
	202	27.6	32.7	27.4	28	29.6	26.4	22.6	26.1					24.6	27	25.7	25.4	25.9
	203																		25.5	26.7	27.4
	204
	205
	206
	207
	208										28.7	27.1	29.2
	209	28.4	27	27.3	25.8	28.1	25.8	22.1	25.7					23	25.1	26.3	25.4	25.4
	210																		25.6	26.9	27.6
	211
	212
	213
	214
	215										27.9	25.9	28.1
	216	27	27	27.6	25.8	28.1	26.8	23.4	25.8					23.3	25.3	25.5	25.6	25
	217																		24.7	28	27.2
	218
	219
	220
	221
	222										28.9	27	28.7
	223
	224

## Sheet: Figure 1 B
													Rag mice
									male
					he														ho
		Mouse 20	Mouse 21	Mouse 22	Mouse 23	Mouse 24	Mouse 25	Mouse 26	Mouse 27	Mouse 28	Mouse 29	Mouse 30		Mouse 31	Mouse 32	Mouse 33	Mouse 34	Mouse 35	Mouse 36	Mouse 37	Mouse 38	Mouse 39	Mouse 40	Mouse 41	Mouse 42
	0	23.7	24.9	21.9	21.9	21.1	19.6	21.9	24.1	22.5	25	25.4		22.6	21	22.2	21.4	20.5	20.4	22.9	23.4	25.5	21.3	24.8	24.1
	1
	2
	3
	4
	5	23	24.3	22.5										22.7	21.4	22.8
	6				21.9	21.7	19.5	22.7	20.6	21.9							21.7	22.5	21.4	22.8	23.4
	7										26.4	26.3										25.8	22.8	26	24.7
	8
	9
	10
	11
	12	24.2	26.2	24.5										24.2	22.2	23.9
	13				24	23.2	21.9	24.6	22.4	22.9							23.2	23.8	23.1	24.2	24.7
	14										27.7	27.5										25.3	23.3	26.4	26
	15
	16
	17
	18
	19	25.4	26.6	24.7										24.1	23.5	24.6
	20				25.7	25.7	23.8	26.2	23.9	25.3							24.4	25.1	24.7	25.1	25.5
	21										29.4	29.7										27.1	24.4	27.6	26.8
	22
	23
	24
	25
	26	26.1	27.6	26.3										25.3	24.1	25.6
	27				27.2	26.4	24.8	27.2	24.5	25.6							25.5	25.7	25.4	25.7	27
	28										30.2	30.8										27.7	25.1	27.7	27.6
	29
	30
	31
	32
	33	26.9	28.2	25.9										26	25.2	25.5
	34				28.4	26.3	25.3	28.2	25.4	27.3							26.6	26.7	26.6	26.4	27.6
	35										30.5	31.4										28	26.2	28.3	28.2
	36
	37
	38
	39
	40	27.5	28.5	27										26.3	27	26
	41				28.5	26.9	25.4	28.2	24.9	28							26.7	27	26.6	26.3	27.9
	42										31.4	31.6										28.9	26.9	29.1	28.5
	43
	44
	45
	46
	47	28.4	29.5	27.8										26.9	27.1	27
	48				29.8	29	26.6	29.7	26.7	28.6							27.9	27.2	27.6	27.7	28.5
	49
	50										31.2	31.5										28.2	27.3	28.5	28.6
	51
	52
	53
	54	29.4	30.4	28.3										26.4	27.3	27.9
	55				30.4	29.7	27.2	29.4	27.2	28.8							28.5	28.4	27.6	28.1	29.4
	56										31.7	31.8										28	26.7	28.9	29
	57
	58
	59
	60
	61	29.7	30.4	28.5										27.2	27.2	28
	62				31.2	30.1	27.3	30.4	28	29.9							28.4	28.9	28	28.2	29.6
	63										32	32										28.5	27.5	29.2	29.4
	64
	65
	66
	67
	68	29.9	31.1	29.5										27.7	27.7	28.5
	69				32.1	29.7	28.2	30.6	28.5	30.1							29.1	29.5	28	28.9	29.8
	70										32.1	31.5										28.9	27.7	29.8	30.1
	71
	72
	73
	74
	75	31.2	31.7	30.1										28.3	28.2	28.6
	76
	77				31.9	30.2	29	31.4	28.6	29.9	32.3	32.1					29.1	29.2	28.3	29.3	30	30	28.9	30.2	30.4
	78
	79
	80
	81
	82
	83	31.2	31.9	30.5	32.6	31.1	29.8	31.2	29.4	30.8				28.3	27.6	28.9	29.1	29.8	27.9	30.4	30.8
	84										33.2	32.6										30.4	28.9	30.4	30.2
	85
	86
	87
	88
	89	30.8	31.8	30.5										28.3	26.7	29.1
	90				32.6	31.1	30.8	31.8	29.6	31.7							29	29.3	28.4	30.7	31.4
	91										32.1	32.8										30.9	29.4	30.4	30.6
	92
	93
	94
	95
	96	30.7	31.6	30.9										28.8	27.7	29.8
	97				31.2	29.8	30.3	31.6	30	31.6							29.2	29.5	28.3	30.2	30.7
	98										32.5	32.7										30.3	28.7	31.2	31.1
	99
	100
	101
	102
	103	31.2		30.7										28.9	27.2	30.4
	104				31.8	30.8	30.7	32.3	30	32.7							29.9	29.5	29.1	30.1	31
	105
	106										33	33.2										29.9	28.5	31.9	32.1
	107
	108
	109
	110	31.9		31.8										29.1	28.6	30
	111				31.9	30.5	31.2	33.3	31.6	33.6							29.6	30.2	29	30.4	31.3
	112
	113
	114
	115										33.7	34.6										30.2	29	32	32.3
	116
	117	32.3		31.3										29.5	29.1	30.2
	118				30.7	30.1	31	31.8	31	32.8							30.1	30.1	28.6	29.8	30.4
	119										32.8	34.4										31.2	29.3	33	32
	120
	121
	122
	123
	124	32		30.6										29.9	28.7	30.1
	125				30.2	30.9	31.2	32.3	30.3	32.7							30.4	30.1	29.6	30.9	31.7
	126										33.2	33.1										30.6	28.8	32.1	31.7
	127
	128
	129
	130
	131	31.4		31.4										30.2	28.6	30.4	29.9	29.9	30.9	31.9	31.6
	132
	133				31.1	31.4	32	32.7	31.4	33.9												32.1	30.1	32.6	32.2
	134										33.8	33.8
	135
	136
	137
	138													30.2	28.5	30.4
	139	32.7		32.1
	140										33.6	33.1										30.7	29.6	32.4	31.9
	141
	142				31.5	31.6	32	32.7	31.5	34							31.6	30.9	29.9	32.3	31.9
	143
	144
	145
	146				32.3	31.5	32	33.1	31.9	33.7							30.5	31.1	27.1	32.1	31.9
	147										33.4	32.8		31.4	28.7	30.9						31.4	30.1	32.6	32
	148	32.2		32.1
	149
	150
	151													30.4	29.1	30.6
	152	32.1		32.9
	153				32.1	31.4	31.8	32.6	31.8	34.3							31.1	30.8	30.2	32.3	31.9
	154										33.4	33.7										31.3	29.8	32.1	32.4
	155
	156
	157
	158													30.4	28	30.6
	159	32.4		32.6
	160				32.5	32.1	32.7	33.3	32.3	35							32.1	31.5	29.9	32.7	32.1
	161										33.5	34.4
	162
	163
	164
	165
	166	32.5		32.9										30.6	28.5	31.5
	167				32.6	32.7	31.9	33.8	32.3	36.1							32.4	32.1	31.4	33	32.8
	168										33.8	33.9										29.9	28.9	31.9	33.3
	169
	170
	171
	172
	173	32.6		33.7										31.4	28.2	32.2
	174				33.1	32.7	32.6	33.1	32	34.6							32.4	32	30.4	32.7	32.5
	175										33.7	34.6										29.7	28.9	31.6	32.4
	176
	177
	178
	179
	180	32.3		34.9										32	28.7	31.9
	181				32.2	31.4	32.4	33.7	33.1	35							32.4	32.6	29.4	33	32.7
	182										33.3	34										31.7	29.7	31.4	31.5
	183
	184
	185
	186
	187	33.3		34.7										30.9	28.6	31.1
	188				32.5	32.4	32.8	33.5	33.4	35.4							32.3	34.4	29.4	33.8	33
	189										33.4	34.8										31.4	29.6	33.2	32.9
	190
	191
	192
	193
	194	32.3		34.1										30.9	27.6	31.6
	195				32.5	33.1	32	33.1	33.8	35.5							32.4	35.2	29.4	33.1	33.3
	196										35	34.8										30.2	29.5	33.1	33.3
	197
	198
	199
	200
	201	32.9		34.5										31.6	27.9	32.4
	202				32.7	33.1	32.9	33.3	33	35.6							32.8	31.3	28.7	33.5	33
	203										34.6	34.3										31	29.8	33.1	33.7
	204
	205
	206
	207
	208	34.2		34.2										31.7	27.4	32.6
	209				32.9	33	32.7	33.3	32.9	35.5							31.5	28.8	29.2	33.6	33.3
	210										34.6	35.5										30.8	29.5	33.8	33.3
	211
	212
	213
	214
	215	33.4		33.7										31.5	27.2	32.2
	216				32.9	33.8	32.8	33.7	33	36.9							30.8		29.2	33.6	34.3
	217										34.2	35.6										30.5	29.2	33.5	33.6
	218
	219
	220
	221
	222	33.8		34.6										32.6	28.9	32.7
	223
	224
	225
	226
	227
	228
	229
	230
	231
	232
	233
	234
	235
	236
	237
	238
	239

## Sheet: Figure 1C
														IFNgR Mice
													female
							he													ho
		Mouse 43	Mouse 44	Mouse 45	Mouse 46	Mouse 47	Mouse 48	Mouse 49	Mouse 50	Mouse 51	Mouse 52	Mouse 53	Mouse 54	Mouse 55	Mouse 56		Mouse 57	Mouse 58	Mouse 59	Mouse 60	Mouse 61	Mouse 62	Mouse 63	Mouse 64	Mouse 65	Mouse 66
	0	19	17.9	16.8	17.6	18	17.4	15.8	13.7	18.3	18.1	18.7	18.7	18.6	17.5		17.1	17.5	16.7	17.1	17.3	17.2	16.8	17	17.2	17
	1
	2
	3
	4
	5
	6					19	18.3	16.6
	7	20.4	18.3	18.2	18.7				14.5	18.8	19	19.2	19.3	19.4	17.8		18.4	18.5	18.9	19.6	18	18.1	19.3	18.5	17.9	17.6
	8
	9
	10
	11
	12					19.6	18.8	17
	13
	14	20.6	18.9	19.2	19.1				15.3	19.7	19	20.2	19.9	21.1	20		19.2	19.5	18.7	19.3	19.2	19.2	18.5	18.7	19.6	18.7
	15
	16
	17
	18
	19					20.1	20.2	17.8
	20
	21	22.1	21	20.2	20.6												20.7	20.2	18.7	20.5	20.2	20.3	20.6	19.7
	22								16.2	18.3	20	20.8	20.3	21.9	21.5										20.7	20.1
	23
	24
	25
	26					21.3	19.7	18.8
	27
	28																20.6	20.4	19.6	21
	29	22.1	20	20.4	20.6																20.3	21	20	20.9
	30
	31								17.7	18.8	20.2	21.3	21	22.4	21.9										21.2	20.7
	32
	33
	34
	35	22.1	20.2	20.4	20.7				17.5	19.7	20	21	21.5	23.2	21.9		21	21	19.6	21.1	20.7	21.6	20.8	21	21.7	21.4
	36
	37
	38
	39
	40					22.4	21.8	20.1
	41
	42	22	21.4	20.8	20.9				17.2	21.1	20.6	21.1	22.3	23.5	22.2		22	21.9	20	22	21.3	21.2	21.2	21.4	22.5	21.1
	43
	44
	45
	46
	47					22.9	22.5	20.7
	48
	49	22.3	21.5	21.7	21.3				17.7	21.9	21.3	22	22.5	23.9	22.9		22.7	21.9	20.5	22.6	21.8	22.2	21.1	21.9	22.7	21.8
	50
	51
	52
	53
	54					22.8	22.7	20.5
	55
	56	22.8	22.1	21.6	22.1				17.9	22.3	21.5	22.5	22.7	23.8	23.1						21.9	21.6	21.6	21.5	23.3	23.3
	57																22.7	22.1	21.4	22.8
	58
	59
	60
	61
	62					23.6	23	21.1
	63	23.3	22.2	22.6	22.8				18	22	22.3	22.6	22.1	24.4	23.2		22.6	22.1	21.1	22.5	21.9	22.3	21.6	22.2	22.7	22.7
	64
	65
	66
	67
	68
	69
	70	23.5	22.5	22.6	22				18.1	22.7	22.2	22.9	22.9	24.8	23.2		23.3	22.5	21.4	23.2	21.4	22.2	21.9	21.4	23.7	22.5
	71					24.4	23.8	22.1
	72
	73
	74
	75					23.7	24.2	21.6
	76
	77	23.5	22.1	22.5	22.7				18.2	23.4	22.8	23	23	24.8	23.4		23.3	23	21.5	23.4	21.8	22.1	22	22.5	23.7	22.9
	78
	79
	80
	81
	82					23.4	23.2	21.1
	83
	84								18.6	23	22.2	22.9	22.9	24.8	24		23.1	22.4	21	23.1					23.3	22.9
	85	24.3	22.2	22.5	23.1																21.9	22.4	22.5	22.8
	86
	87
	88
	89					23.9	24.7	21.8
	90
	91								18.6	23	23.2	23.6	23.6	25.6	23.8		23.6	23.4	21.7	23.8					23.4	23.2
	92
	93
	94	24.6	22.5	23.4	23.5																22.5	23.1	23.1	23.1
	95
	96					24.9	24.6	22.7
	97
	98	24.4	22.8	23.2	23.7				19	23.4	23.2	23.8	23.8	25.1	24.4		23.5	22.9	22.1	24	23.1	23.2	22.8	22.8	23.3	23.5
	99
	100
	101
	102
	103					25.1	25.5	21.9
	104
	105	24	22.8	22.8	23.5				19.4	23.5	23.6	24	24.6	25.7	24.9		23.9	23.9	21.8	23.7	22.9	23	23.1	22.8	24	23.6
	106
	107
	108
	109
	110					24.8	25.3	22.1
	111
	112	24.3	23.6	23.8	24.1				19.1	24.3	23.9	24.2	24.4	25.3	25.1						23.8	23.8	23.4	23.8	24.8	23.6
	113																23.8	23	21.7	23.5
	114
	115
	116
	117					26.7	25.4	22.9
	118
	119	25.2	23.4	23.9	24.1				19.7	24.2	23.4	23.8	23.7	25.5	24.7						23.5	24	23.3	23.5	24.8	24.4
	120
	121
	122																24.2	23.7	22.4	24
	123
	124					24.8	24.7	21.8
	125
	126	25.8	23.8	24.5	24.4				19.3	24.2	23.1	24.5	24.3	25.8	25.3		24.2	23.7	22.7	23.9	24.4	23.8	23.4	23.7	24.6	24.4
	127
	128
	129
	130
	131					24.9	24.6	23.1
	132
	133	24.6	23.7	23.7	24.9				19.6	24.7	23.9	24.6	25	26.7	25.4		24.1	23.1	21.7	24.4	24	23.4	22.7	23.8	24.4	24.2
	134
	135
	136
	137
	138					25.8	25.6	25.5
	139
	140	24.4	24.7	24.2	25.8												25.1	23	22.9	24.9	23.6	23.7	23.4	23.7
	141								19.3	24.8	25	25.2	25.1	25.9	25										24.4	24
	142
	143
	144
	145					25.8	23.7	25.7
	146
	147	24.4	23.3	24.2	24.5				19.1	25.5	24.7	24.1	24.9	26	24.7		25.3	24.7	23.4	25.6	24.3	24.1	23.5	23.4	24	23.4
	148
	149
	150
	151
	152					27.4	26.3	23.8
	153
	154	26.4	24	24	24.5				19.8	25.5	24.9	24.4	25.9	26.5	24.7		25.5	24.5	23.1	25.7	24	24.4	23.7	24.1	24.7	23.9
	155
	156
	157
	158
	159					24.9	25.7	23.8
	160
	161	25.9	23.5	24	24.7				19.6	25.5	24.6	24.9	25	26.3	25.2		25.3	23.8	22.5	24.7	24.4	24.3	23.2	24.4	23.8	24.1
	162
	163
	164
	165
	166					26.1	25.4	24.3
	167
	168	24.4	26.4	24.8	25.2				19.6	24.8	24.7	25.1	24.5	26.3	25.4		25.2	23.4	23.1	25.3	25.3	24.6	23.5	25.1	24.9	25.1
	169
	170
	171
	172
	173					26.2	25.3	24.9
	174
	175	27.4	24.5	25.4	25.7				19.4	25.7	24.2	24.7	25.3	26.3	25.5		25.3	24.7	23.1	25.1	25.3	25.2	24.4	24.7	24	24.3
	176
	177
	178
	179
	180
	181					28.1	27	23.8
	182	26.3	24.4	24	25				19.5	26.9	23.1	24.1	25.2	25.5	24.1		27.1	24.2	23.2	25.5	25	25	24.7	25	23.8	23.9
	183
	184
	185
	186
	187					25.8	25.9	23
	188
	189	26.2	24.3	24.8	25.6												25.5	24.7	23.8	26.4	25.7	25.1	24.8	24.8
	190								19.7	24.8	23.3	24.3	25.1	25.8	25.1										24.4	24.5
	191
	192
	193
	194					26.4	26.5	23.8
	195
	196	25.7	24.2	24.9	25.3				19.8	25.1	23.7	24.9	25.6	25.4	24.3		26.2	26.1	23.9	25.6	25.5	25	25.1	25.8	24.4	24.1
	197
	198
	199
	200
	201					27	27.5	23.9
	202
	203								19.1	25.7	24.1	25.4	27.4	25.8	25.3		26.3	26.2	24.1	27					24.9	24.1
	204	25.7	24.4	25	25.3																25.4	25.6	24.7	25.3
	205
	206
	207
	208					26.7	25.6	24
	209
	210	25.9	24	24.5	24.8				19.2	25.6	24.1	24.6	25.4	26.3	25.6		26	25.5	23.8	26.3	25.1	24.8	24.4	25.3	25.5	24.4
	211
	212
	213
	214
	215					27.8	27.4	25.1
	216
	217	25	25.1	25	25.4				20.2	26.6	24.4	25	25.1	25.7	25.7		27.1	25.6	24.5	26.8	24.9	25.6	24.6	25.4	25.2	24.2
	218
	219
	220
	221
	222					28	26.1	23.2
	223
	224	26.5	25	25.5	26.3																25.9	25.7	24.9	25.9
	225
	226
	227
	228
	229
	230					26.9	26.6	24.2
	231	27.1	25.5	24.6	26.3																24.9	24.6	24.8	24.9
	232
	233
	234
	235
	236					27	26.9	23.5

## Sheet: Figure 1D
															IFNgR mice
													male
							he													ho
		Mouse 67	Mouse 68	Mouse 69	Mouse 70	Mouse 71	Mouse 72	Mouse 73	Mouse 74	Mouse 75	Mouse 76	Mouse 77	Mouse 78	Mouse 79	Mouse 80		Mouse 81	Mouse 82	Mouse 83	Mouse 84	Mouse 85	Mouse 86	Mouse 87	Mouse 88	Mouse 89	Mouse 90
	0	20.7	21.6	20.6	22.5	22.5	21.9	21.7	22	25.1	23.5	24.7	22.5	21.5	20.4		21.6	21.5	20.5	22.5	23.7	22.4	21.8	22.2	20.9	21.7
	1
	2
	3
	4
	5
	6						22.6	22.8	23.1
	7	22.1	23	22.2	22.9	24.2				25.2	24.6	24.4	22.9	22.7	21.3		23.5	22.6	21.3	22.7	23.8	24.4	23.9	24.1	21.1	22.8
	8
	9
	10
	11
	12						23.6	24.2	24.6
	13
	14	22.9	24.6	23.4	23.2	24.9				25.8	26	25.2	23.4	24.2	22		23.9	23.6	22.1	23.4	24.6	25.8	25.1	25	23	24
	15
	16
	17
	18
	19						24.9	24.7	25.1
	20
	21	23.4	25.1	23.5	24.6	25.7											24.7	24.3	22.9	24.4	25.7	28	26.9	26.8
	22									26.6	27.2	26.2	24.3	27.2	23.1										24.7	24.4
	23
	24
	25
	26						25	25.7	26.1
	27
	28	24.5	26.6	24.4	24.9	26											26.1	25.4	24.2
	29																			24.7	26.4	28.3	27.5	27.5
	30
	31									27.5	27.6	27.1	25.3	27.6	24.1										25.2	25.9
	32
	33
	34
	35	24.8	27.3	25.3	25.3	26.6				27.6	26	24.1	25.8	26	27.9		26.5	26.3	25.5	25.1	26.6	28.9	27.4	27.5	26.4	25.8
	36
	37
	38
	39
	40						26.7	27.5	28.2
	41
	42	25.3	27.6	25.5	25.8	27				28.5	28.2	27.9	25.8	28.2	24.5		26.3	25.7	25.7	25.9	26.8	28.7	28	27.8	25.7	25.5
	43
	44
	45
	46
	47						26.5	27.8	28.6
	48
	49	25.7	28.5	26.1	26.7	27.4				29.4	28.7	28.3	26.6	28.7	24.9		27	26.6	26.2	26.2	27.2	28.2	28.2	28.3	26.6	26.8
	50
	51
	52
	53
	54						26.6	28.2	28.6
	55
	56				27.2	28				29.5	29.3	29.1	27.2	29.3	25.5					26.6	27.8	29.5	28.8	28.8	27.1	26.3
	57	25.6	27.8	26.3													27.3	26.5	26.6
	58
	59
	60
	61
	62						27.2	28.8	29.4
	63	26.2	28	26.6	27.9	28.5				29.8	29.5	29.9	27.9	29.5	26.5		26.7	26.6	27.5	27	27.8	30.2	29.5	29.3	27.3	26.8
	64
	65
	66
	67
	68
	69
	70	26.1	29.1	26.8	27.7	28.9				29.7	29.3	29.7	27.9	29.3	26.9		27.5	27.4	27.2	27.1	28.4	29.9	29.3	29	27.5	27.5
	71						27.8	29.4	30.4
	72
	73
	74
	75						28.6	30.2	31
	76
	77	25.9	29.2	26.8	28.2	29.4				30.4	29.4	29.1	28	29.4	27.2		28.3	28.2	27.3	27.5	29	29.3	29.4	29.2	28.9	27.8
	78
	79
	80
	81
	82						28	30.2	30.8
	83
	84	26.6	29.1	26.9						30.1	29.2	30	28.2	29.2	27.5		28.8	28	27.8						28.9	28.6
	85				28.6	29.5														27.7	28.9	30.5	30	29.6
	86
	87
	88
	89						28.2	30.5	31.5
	90
	91	27.7	29.9	27.9						31.3	29	27.7	28.4	29	30.8		29.7	29.1	29.2						29	28.9
	92
	93
	94				28.5	29.2														29.6	30.3	30.8	29.5	29.9
	95
	96						28.3	30.5	31.2
	97
	98	28	29.5	27.2	29.3	30.2				31.1	29	27.8	28.4	29	30.7		29.9	29.5	28.7	29.4	30.6	31.8	29.8	30.2	28.3	28.9
	99
	100
	101
	102
	103						28.5	31.4	31.8
	104
	105	27.7	29.4	26.8	29.2	29.2				31.1	29.1	27.9	28.7	29	30.9		30.4	29.1	29.7	28.3	30.1	30.6	29.7	30.2	28.8	29.4
	106
	107
	108
	109
	110						28.9	31.2	31.9
	111
	112				28.9	30.2				32.4	31.8	31.5	29.3	31.8	28.4					28.7	31.3	32.1	29.3	30.5	28.8	29.7
	113	27.7	30.2	27.2													30.5	29.5	29.4
	114
	115
	116
	117						30	31.9	33.1
	118
	119				28.5	29.7				32.6	31.3	31.5	30.1	31.3	28.5					28.9	31.9	32.8	30.4	30.3	28.9	29.8
	120
	121
	122	28.1	30.7	27.7													31	30.4	29.3
	123
	124						29.9	32.1	33.3
	125
	126	28.5	30.4	28.1	28.7	29.7				32.7	31.4	31.8	29.9	31.4	28.5		31	30.3	29.7	28.6	30.9	32.1	30.4	30.6	28.9	29.9
	127
	128
	129
	130
	131						30.4	32.2	33.4
	132
	133	28.5	30.2	28	28.5	29.7				33.2	30.1	28.7	30.6	30.1	29.4		30.4	29.7	29.2	29	31.4	32.4	30	30.2	28.9	29.6
	134
	135
	136
	137
	138						30.1	32.2	33.4
	139
	140	29.1	30.8	28.4	28.9	30.1											29.5	30.5	31.4	29.5	31.7	32.2	29.6	31.5
	141									32.7	30.2	28.8	29.6	30.2	33.3										29.6	29.8
	142
	143
	144
	145						30.4	32.8	34.2
	146
	147	28.2	30.8	27.9	28.8	30.5				32.4	31.4	32.4	29.2	31.4	28.3		31.3	30.2	29.8	29.4	32.1	32.7	30.3	31.9	29	29.9
	148
	149
	150
	151
	152						31.4	33.6	34.5
	153
	154	28.6	31	28.4	29.7	30.8				32.9	32.1	32	30.1	32.1	29.2		31.4	30.6	30.1	29.9	31.9	32.4	30.4	31.8	29.8	30.4
	155
	156
	157
	158
	159						30.8	32.7	34.5
	160
	161	28.4	30.8	28.6	29.2	31.2				33.4	32.2	32.4	30.8	32.2	29.9		31.8	30.1	29.8	30.3	32.1	32.6	30.6	31.9	30.8	30.8
	162
	163
	164
	165
	166						31.3	32.9	34.7
	167
	168	28.5	31.2	28.9	30.2	32				33.5	32.7	32.5	30.8	32.7	29.5		31.9	30.4	30.1	30.9	32.9	32.5	30.6	32.6	30.2	30.9
	169
	170
	171
	172
	173						32	33.3	35.4
	174
	175	29.2	30.9	28.9	30.2	32.2				32.7	32.3	32.1	30.2	32.3	29.5		31.5	29.9	29.6	31	33.4	33.6	31.1	32.8	29.9	30.7
	176
	177
	178
	179
	180
	181						31.9	33.7	35.1
	182	29.4	31.1	29.2	30.2	31.8				32.6	32.5	32.5	30.5	32.5	29.5		32.5	30.4	30.7	31.1	33.4	33.5	31.4	33.1	29.9	31
	183
	184
	185
	186
	187						31.6	33.6	34.4
	188
	189	29.4	31.6	29.5	29.8	31.5											31.7	30.8	30.6	31.6	34	32.8	32	33.3
	190									33.8	33.3	33.4	30.8	33.3	29.9										30.2	31.2
	191
	192
	193
	194						31.8	34.3	35
	195
	196	29.3	31.8	29.6	30.5	32.3				33	33.4	33.5	30.5	33.4	29.6		32.8	31.6	31.4	31.2	34.1	33	31.7	32.9	29.9	30.4
	197
	198
	199
	200
	201						32	34.6	35.6
	202
	203	29.8	32	30.2						33.3	33.3	33.4	30.9	33.3	29.7		33.1	31.4	30.8						30.4	30.9
	204				29.9	31.7														31.1	34	33.3	31.8	33
	205
	206
	207
	208						32.8	33.7	35.6
	209
	210	29.6	31.8	29.3	29.7	31				33.9	32.8	33.1	31.4	32.8	29.7		32.8	31.7	30.5	31	34	32.8	31.4	32.8	29.5	30.8
	211
	212
	213
	214
	215						32.2	34.2	35.7
	216
	217	29.9	31.9	29.5	30.8	32.1				33.7	33.5	33.5	31.7	33.5	29.9		33.5	32	30.9	31.5	34.7	33.7	31.1	33	29.9	30.6
	218
	219
	220
	221
	222						32.5	33.9	34.6
	223
	224	29.5	32	29.2	30.2	32.1											33.2	31.1	30.7	32.2	35.7	33.4	31.3	33.5
	225
	226
	227
	228
	229
	230						33.3	34.8	35
	231				30.8	32.7														33.1	36	33.7	31.8	34.4
	232
	233
	234
	235
	236						33.3	35.4	35.5
	237
	238
	239
	240
	241
	242

## Sheet: Figure 2 A
				Figure 2 A Corticosterone measurements from Fur of Rag mice
	3 f rag+/-	6 f rag+/-	9 f rag+/-	3 f rag-/-	6 f rag-/-	9 f rag-/-	3 m rag+/-	6 m rag+/-	9 m rag+/-	3 m rag-/-	6 m rag-/-	9 m rag-/-
	23.36	29.86	34.89	36.99	26.43	45.84	25.11	25.95	29.96	19.58	39.94	31.51
	24.17	27.6	29.56	34.43	23.9	52.56	27.68	37.8	30.74	27.81	41.56	29.14
	21.47	37.89	37.58	34.97	39.3	32.29	25.65	28.93	26.48	17.82	37.3	24.18
	19.44	33.98	26.37	23.92	37.61	29.88	10.83	41.01	23.89	29.16	29.63	32.85
	24.03	44.45	40.79	18.5	32.65	41.42	12.99	35.32	37.47	21.06	28.71	35.75
	28.89	33.22	45.92	42.39	40.8	35.96	17.82	37.13	26.87	21.2	34.89	36.15
	27.95	29.78	32.14	25.11		47.26	22.14	36.42	31.91	21.06	21.45	36.56
	36.32	28.1	28.22	27.27		33.33	18.23		32.55	19.58		28.85
				22.55		33.25	16.61		38.48	16.74		46.13
				24.17		89.34	19.17		42.99	24.34		37.52
				31.19		57.33	14.04			14.85		32.74

## Sheet: Figure 2 B
				Figure 2 A Corticosterone measurements from Fur of IFNgR mice
	3 f ifngr+/-	6 f ifngr+/-	9 f ifngr+/-	3 f ifngr-/-	6 f ifngr-/-	9 f ifngr-/-	3 m ifngr +/-	6 m ifngr +/-	9 m ifngr+/-	3 m ifngr -/-	6 m ifngr -/-	9 m ifngr-/-
	23.22	64.09	41.01	32.13	54.89	82.01	19.17	25.31	30.32	23.36	42.14	42.86
	30.11	63.73	126.44	18.9	53.66	64.43	18.23	27.65	28.53	15.53	39.83	26.66
	34.43	37.43	31.83	20.12	55.08	58.13	21.6	30.86	38.85	13.64	32.46	34.97
	29.7	62.88	57.64	25.52	62.57	56.74	16.34	16.2	35.67	22.68	25.21	38.18
	28.49	46.2	38.43	25.52	40.88	28.11	17.28	26.77	57.33	18.36	25.08	24.66
	27.81	52.88	29.39	25.79	50.63	36.92	27.41	25.19	33.18	23.09	29.04	23.88
	33.86	49.19	28.39	27.27	43.75	31.2	23.49	32.31	27.1	20.66	29.73	29.39
		39.89	23.22	24.71	37.13	23.85	19.17	26.33	26.22	21.06	19.05	31.7
		49.47	28.47					33.31	25.72		48.4	17.87
		52.25	20.96					28.03	20.26		45.74	19.54
		43.39	29.05					34.59	35.58		59.15	45.79
		43.59	41.58					43.34	22.09			67.42
		39.49	42.93						21.66
									20.79

## Sheet: Supp Fig 3
				Supporting Information Figure 3A testosterone measurements from the fur of young mice
		f -/- rag	0.12	0.11	0.11	0.17	0.07	0.12	0.08	0.05	0.13	0.08	0.12
		m -/- rag	0.57	0.51	0.42	0.49	0.58	0.28	0.72	0.84	0.45	0.32	0.58
		f +/- rag	0.05	0.06	0.09	0.13	0.08	0.11	0.16	0.09
		m +/- rag	0.46	0.51	0.56	0.39	0.45	0.24	0.45	0.27	0.42	0.73	0.59
		f -/- ifngr	0.07	0.18	0.12	0.15	0.13	0.17	0.08	0.07
		m -/- ifngr	0.81	0.6	0.32	0.55	0.63	0.66	0.65	0.63
		f +/- ifngr	0.16	0.08	0.09	0.09	0.08	0.12	0.12
		m +/- ifngr	0.55	0.57	0.67	0.6	0.51	0.43	0.57	0.46
				Supporting Information Figure 3B testosterone measurements from the fur of old mice
		f -/- rag	0.57	0.29	0.4	0.3	0.26	0.53	0.36	0.23	0.33	0.54	0.48
		f +/- rag	0.42	0.35	0.26	0.35	0.32	0.36	0.31	0.32
		m -/- rag	3.23	2.69	2.68	2.59	2.94	3.56	3.31	2.5	3.11	2.66	2.79
		m +/- rag	3	2.99	2.69	2.89	3.16	3.28	2.4	3.43	2.67	2.92
		f -/- ifngr	0.48	0.38	0.38	0.31	0.17	0.15	0.19	0.17
		f +/- ifngr	0.27	0.25	0.16	0.32	0.05	0.05	0.2	0.09	0.04	0.12	0.08	0.2	0.03
		m -/- ifngr	4.82	3.68	3.09	3.59	2.71	2.35	4.56	3.57	2.13	2.75	0.16	0.4
		m +/- ifngr	3.94	4.46	5.02	4.64	4.76	4.09	2.94	3.59	2.77	2.66	3.33	3.26	3.17	2.44

## Sheet: Supp Fig 4
					Supporting Information Figure 4B Analysis of nest building
	Rag-/- w	Rag -/- m	Rag +/- w	Rag +/- m	IFNgR -/- w	IFNgR -/- m	IFNgR +/- w	IFNgR +/- m
	5	5	5	5	4	5	5	0
	5	4	5	2	3	5	5	5
	5	5	5	4	4	5	4	4
	4	5	5	5	4	5	4	0
	5	3	4	3	4	5	5	5
	5	4	5	4	4	5	5	5
	5	5	5	3	3	5	3	5
	5	3	4	1	3	5	3	5
	5	4	4	5	4	3	3	4
	2	3		4	2	2	5	5
	5	3		0	2	5	4	5
	5	3			3	4	3	3
	4	5			3	4	4	4
	5	4			2	4	4	5
	5	3				4	4	5
	3	4				4		5
	4	2				5		3
	4	2				5		2
	5	3				5		2
						5		4
								4
								4
								4
								4

## Sheet: Supp Fig 5
	Supporting Information Figure 5A corticosterone measurements from the fur of non-littermate Rag mice from the breeding colony														Supporting Information Figure 5B corticosterone measurements from the fur of FVB/N mice
																FVBN f	FVBN m
	Rag2 +/+ f	Rag2 +/+ m	Rag2 -/- f	Rag2 -/- m												21.47	22.14
	31.26	26.76	21.29	15.24												20.93	21.2
	31.08	21.36	13.8	13.62												30.78	22.95
	38.04	21.42	16.14	18.3												42.71	32.28
	31.08	20.52	17.22	12.84												31.33	25.72
	26.4	21.18	15.66	13.08												53.27	35.36
	27.6	19.98	18.42	18												49.15	31.02
	22.62	10.38	14.82	13.62													33.34
	27.42	13.8	16.44	21.12													28.63
	19.44	10.74	15.6	19.19													28.35
	22.14	26.22	18.72	16.44													30.79
	20.34	19.14	18.78	15.72													36.88
	17.88	17.88		16.56

## Sheet: Supp Fig 6
Supporting Information Figure 6A corticosterone measurements from the fur of C3H Rag mice														Supporting Information Figure 6B corticosterone measurements from the fur of C57BL/6 Rag mice
		f -/-	f +/-	m -/-	m +/-										f -/-	f +/-	m -/-	m +/-
		28.89	22.82	30.11	22.82										26.43	29.86	39.94	25.95
		27.14	25.25	31.59	24.17										23.9	27.6	41.56	37.8		* please be aware that fur values for B6 are the identical ones as those for 6 months in Figure 2A - they are shown here for better direct comparison to the C3H values and the feces analysis
		26.33	27	29.43	17.42										39.3	37.89	37.3	28.93
		29.57	22.68	25.52	20.39										37.61	33.98	29.63	41.01
		19.31	29.16	26.73	28.62										32.65	44.45	28.71	35.32
		30.51	30.92	16.61	18.63										40.8	33.22	34.89	37.13
		33.75	30.78	24.71	20.25											29.78	21.45	36.42
		25.92	24.71	25.52	32											28.1
		25.25	19.98	38.88	27
		24.44	20.66	20.52
Supporting Information Figure 6C corticosterone metabolite measurements from the feces of C3H Rag mice														Supporting Information Figure 6D corticosterone metabolite measurements from the feces of C57BL/6 Rag mice
		f -/-	f +/-	m -/-	m +/-										f -/-	f +/-	m -/-	m +/-
		48.1	87.4	34.7	33.8										24.6	23.9	6.5	9.2
		28.8	87.8	12.4	39.1										38.6	29.2	7.6	4
		47.9	49.8	12	31.7											71.2	8.2	5.7
		55.7	46.4	31.3	27.5											38.6	15.3	6.1
			32.8	48.1	53.8											17	41	6.3
			48.7	44.5	32.8											39.7
			58.6													18.7
